# Supplementary material for: Molecular surveillance for drug resistance markers in Plasmodium vivax isolates from symptomatic and asymptomatic infections at the China–Myanmar border
Source: Malar J. 2020 Aug 5;19:281. doi: 10.1186/s12936-020-03354-x (PMC7409419; doi:10.1186/s12936-020-03354-x)
Supplement: Supplementary file 3 — Additional file 3: Table S3. The variables used for each isolate input in the ClustVis online program. Column A indicaes the all variables of each gene. Second row indicates the samples used and Third raw indicates the groups. The reference and alternate allele is shown by 0 and 1, respectively. [file 12936_2020_3354_MOESM3_ESM.xlsx]

## Sheet: Sheet1
Additional file 3: Table S3. The variables used for each isolate input in the ClustVis online program. Column A indicaes the all variables of each gene. Second row indicates the samples used and Third raw indicates the groups. The reference and alternate allele is shown by 0 and 1, respectively.
	A7	A22	A23	A27	A29	A32	A35	A37	A40	A41	A47	A49	A53	A62	A64	A70	A72	A76	A85	B18	B19	B24	B30	A153	A165	A172	A174	A176	A177	A180	A184	A190	B1	B2	B3	B5	B6	C1	C2	C5	C6	C8	C9	C10	C12	C13
Description	Asym	Asym	Asym	Asym	Asym	Asym	Asym	Asym	Asym	Asym	Asym	Asym	Asym	Asym	Asym	Asym	Asym	Asym	Asym	Asym	Asym	Asym	Asym	Sym	Sym	Sym	Sym	Sym	Sym	Sym	Sym	Sym	Sym	Sym	Sym	Sym	Sym	Sym	Sym	Sym	Sym	Sym	Sym	Sym	Sym	Sym
pvmdr1C2873T	1	1	1	1	1	1	1	1	1	1	1	1	1	1	1	1	1	1	1	1	1	1	1	1	1	1	1	1	1	1	1	1	1	1	1	1	1	1	1	1	1	1	1	1	1	1
pvmdr1A2927T	0	0	0	0	0	0	0	0	0	0	0	0	0	0	0	0	0	0	0	0	0	0	0	0	0	0	0	0	0	0	0	0	0	0	0	0	0	0	0	0	0	0	0	0	0	0
pvmdr1A2990G	0	1	0	0	0	0	0	0	0	0	1	0	0	0	0	0	1	0	0	0	0	0	0	0	1	0	0	0	0	0	0	0	0	0	0	0	0	0	0	0	0	0	0	0	0	0
pvmdr1T3226C	1	0	1	1	1	1	1	1	1	1	0	1	1	1	1	1	0	1	1	1	1	1	1	1	0	1	1	0	1	1	1	1	0	1	1	1	1	1	1	0	1	1	0	1	0	1
pvcrtoC5T	0	0	0	0	0	0	0	0	0	0	0	0	0	0	0	0	0	0	0	0	0	0	0	0	0	0	0	1	0	0	0	0	0	0	0	0	0	0	0	0	0	0	0	0	1	0
pvcrtoA7G	0	0	0	0	0	0	0	0	0	0	0	0	0	0	0	0	0	0	0	0	0	0	0	0	0	0	0	0	0	0	0	0	0	0	0	0	0	0	0	0	0	0	1	0	0	0
pvcrtoAAG insertion	0	1	0	0	0	0	1	0	1	0	0	1	0	1	0	0	1	0	0	0	0	0	0	1	1	1	0	1	0	0	0	0	1	0	1	0	0	0	0	0	0	0	0	0	1	0
pvdhfrA37C	0	0	0	0	0	0	0	0	0	0	0	0	0	0	0	0	0	0	0	0	0	0	0	0	0	0	0	0	0	0	0	0	0	0	0	0	0	0	0	0	0	0	0	0	0	0
pvdhfrT169A	1	1	0	0	0	0	1	0	0	0	0	1	0	1	1	0	1	0	0	0	0	0	0	1	1	0	1	0	0	1	1	0	0	0	0	0	0	0	0	0	0	0	0	0	0	0
pvdhfrC171A	1	1	0	0	0	0	1	0	0	0	0	1	0	1	1	0	1	0	0	0	0	0	0	1	1	0	1	1	0	1	1	0	0	0	0	1	0	0	0	0	0	0	1	0	1	1
pvdhfrC174G	1	1	0	0	0	0	1	0	0	1	1	1	0	1	1	1	1	1	0	0	0	0	1	1	1	0	1	1	0	1	1	0	0	0	0	1	0	1	0	0	0	1	1	0	1	1
pvdhfrC182T	1	1	0	0	0	0	1	0	0	0	0	1	0	1	1	0	1	0	0	0	0	0	0	1	1	0	1	1	0	1	1	0	0	0	0	1	0	0	0	0	0	0	1	0	1	1
pvdhfrC295A	0	0	1	0	0	1	0	0	0	0	0	0	0	0	0	0	0	0	0	1	0	1	0	0	0	0	0	0	1	0	0	1	0	0	1	0	1	0	1	0	1	0	0	0	0	0
pvdhfrA296G	0	0	1	0	0	1	0	0	0	0	0	0	0	0	0	0	0	0	0	1	0	1	0	0	0	0	0	0	1	0	0	1	0	0	1	0	1	0	1	0	1	0	0	0	0	0
pvdhfrG350C	1	1	0	0	0	0	1	0	0	0	0	1	0	1	0	0	1	0	0	0	0	0	0	1	1	0	1	1	0	1	1	0	0	0	0	1	0	0	0	0	0	0	1	0	1	1
pvdhfrG350A	0	0	0	0	0	0	0	0	0	1	1	0	0	0	0	1	0	1	0	0	0	0	1	0	0	0	0	0	0	0	0	0	0	0	0	0	0	1	0	0	0	1	0	0	0	0
pvdhfr292-309 deletion	0	0	0	1	1	0	0	1	1	0	1	0	0	0	0	1	0	1	1	0	1	0	1	0	0	1	0	0	0	0	0	0	0	1	0	0	0	1	0	1	0	1	0	0	0	0
pvdhpsT1144G	0	0	0	1	1	0	0	0	0	0	0	0	0	0	0	0	0	0	0	0	1	0	0	0	0	0	0	0	0	0	0	0	0	0	0	0	0	0	0	1	0	0	0	0	0	0
pvdhpsC1146G	0	0	0	1	1	0	0	0	0	0	0	0	0	0	0	0	0	0	0	0	1	0	0	0	0	0	0	0	0	0	0	0	0	0	0	0	0	0	0	1	0	0	0	0	0	0
pvdhpsC1145G	0	0	0	0	0	0	0	0	0	0	0	0	0	0	0	0	0	0	0	0	0	0	0	0	0	0	0	1	0	0	0	0	0	0	0	0	0	0	0	0	0	0	0	0	0	0
pvdhpsC1148G	1	0	1	1	1	1	1	0	0	1	1	1	1	1	0	0	0	0	0	1	1	1	1	1	0	0	1	1	1	0	1	1	1	0	1	1	0	1	1	1	1	0	1	1	1	1
pvdhpsA1534G	0	0	0	0	0	0	0	0	0	0	0	0	0	0	0	0	0	0	0	0	0	0	0	0	0	0	0	1	0	0	0	0	0	0	0	0	0	0	0	0	0	0	0	0	0	0
pvdhpsA1535T	0	0	0	0	0	0	0	0	0	0	0	0	0	0	0	0	0	0	0	0	0	0	1	0	0	0	0	0	0	0	0	0	0	0	0	0	0	0	0	0	0	0	0	0	0	0
pvdhpsC1658G	1	0	0	1	1	0	1	0	0	0	1	1	0	1	0	0	0	0	0	0	1	0	1	1	0	0	1	1	0	0	1	0	0	0	0	1	0	1	0	1	0	0	1	0	0	1
pvdhpsG1711C	0	0	0	0	0	0	0	0	0	1	0	0	0	0	0	0	0	0	0	0	0	0	0	0	0	0	0	0	0	0	0	0	0	0	0	0	0	0	0	0	0	0	0	0	0	0
pvdhpsC1982T	0	0	0	0	0	0	0	0	0	0	0	0	0	0	0	0	0	0	0	0	0	0	0	0	0	0	0	0	0	0	0	0	0	0	0	0	0	0	0	0	0	0	0	0	0	1
pvdhps1849 insertion1	0	1	0	1	1	0	0	1	1	0	0	0	0	0	1	0	1	0	1	0	1	0	0	0	1	1	0	0	0	1	0	0	0	1	0	0	0	0	0	1	0	0	0	0	0	0
pvdhps1849 insertion2	0	0	0	0	0	0	0	0	0	1	0	0	0	0	0	0	0	0	0	0	0	0	0	0	0	0	0	0	0	0	0	0	0	0	0	0	0	0	0	0	0	0	0	0	0	1
pvdhps1933 insertion	0	1	0	0	0	0	0	1	1	0	0	0	0	0	1	0	1	0	1	0	0	0	0	0	1	1	0	0	0	1	0	0	0	1	0	0	0	0	0	1	0	0	0	0	0	0
